# Supplementary material for: Daptomycin-Loaded Nano-Drug Delivery System Based on Biomimetic Cell Membrane Coating Technology: Preparation, Characterization, and Evaluation
Source: Pharmaceuticals (Basel). 2025 Aug 6;18(8):1169. doi: 10.3390/ph18081169 (PMC12389226; doi:10.3390/ph18081169)
Supplement: Supplementary file 1 [file pharmaceuticals-18-01169-s001.zip]

Archive with 1 entries (1 files):
- pharmaceuticals-3759575-supplementary.pdf
